# Supplementary material for: EI24 regulates epithelial-to-mesenchymal transition and tumor progression by suppressing TRAF2-mediated NF-κB activity
Source: Oncotarget. 2013 Nov 17;4(12):2383–96. doi: 10.18632/oncotarget.1434 (PMC3926834; doi:10.18632/oncotarget.1434)
Supplement: Supplementary file 2 [file oncotarget-04-2383-s002.xlsx]

## Sheet: supp table 1
	Supplemental Table 1. GSEA results showing the enrichment of phenotypic changes that are prerequisites for EMT in ZR-shEI24 cells
	Genesets for GSEA	NES	p-value
	Cell_Matrix_Junction	1.44	0.023
	Cell_Matrix_Adhesion	1.45	< 0.001
	Cortical_Cytoskeleton	1.4	< 0.001
	Integrin_Complex	1.49	< 0.001
	Actin_Cytoskeleton Organization & Biogenesis	1.57	0.021
	Cell_Matrix_Adhesion	1.45	< 0.001
	Cell_Substrate_Adhesion	1.44	< 0.001

## Sheet: supp table 2
	Supplemental Table 2. GSEA results showing the enrichment of molecular signalings that are prerequisites for EMT in ZR-shEI24 cells
	Genesets for GSEA	NES	p-value
	PID_FAK_Pathway	1.8	< 0.001
	KEGG_Focal_Adhesion	1.75	< 0.001
	KEGG_Adherens_Junction	1.53	0.04
	Biocarta_Integrin_Pathway	1.51	< 0.001
